# Supplementary material for: The impact of a health systems strengthening initiative on child morbidity: The case of the Ghana Essential Health Interventions Program in rural northern Ghana
Source: PLoS One. 2022 Jun 3;17(6):e0269199. doi: 10.1371/journal.pone.0269199 (PMC9165816; doi:10.1371/journal.pone.0269199)
Supplement: S2 File — (DO) [file pone.0269199.s002.do]

**Do-file for replicating the results of 
*Asuming et al

**The impact of a health systems strengthening initiative on child morbidity: The case of the Ghana Essential Health Interventions Program in rural northern Ghana

**inputs: analysis file (in Stata format)

**outputs: Figure 2, Figure 3, Figure 4; Table 2: Table 3, Table 4


**Table 1: Descriptive Statistics
tab sex treatment if round==1, col chi
tab sex treatment if round==2, col chi

tab singleton treatment if round==1, col chi
tab singleton treatment if round==2, col chi

ttest age_y if round==1, by(treatment)
ttest age_y if round==2, by(treatment)

tab agegrp treatment if round==1, col chi
tab agegrp treatment if round==2, col chi

tab mumedu treatment if round==1, col chi
tab mumedu treatment if round==2, col chi

tab mstatus treatment if round==1, col chi
tab mstatus treatment if round==2, col chi

tab religion treatment if round==1, col chi
tab religion treatment if round==2, col chi

tab ethnicity treatment if round==1, col chi
tab ethnicity treatment if round==2, col chi

tab occupation treatment if round==1, col chi
tab occupation treatment if round==2, col chi

tab nhiscovered treatment if round==1, col chi
tab nhiscovered treatment if round==2, col chi

tab wlthind treatment if round==1, col chi
tab wlthind treatment if round==2, col chi

tab diarrhea treatment if round==1, col chi
tab diarrhea treatment if round==2, col chi

tab mal treatment if round==1, col chi
tab mal treatment if round==2, col chi

tab cough treatment if round==1, col chi
tab cough treatment if round==2, col chi


***GRAPHICAL ANALYSIS
**Figure 2
twoway lfitci diarrhea round if treatment==0|| lfitci diarrhea round if treatment==1, title("Effects of the GEHIP project on Prevalence of Diarrhea")

**Figure 3
twoway lfitci cough round if treatment==0|| lfitci cough round if treatment==1, title("Effects of the GEHIP project on Prevalence of Cough")

**Figure 4
twoway lfitci mal round if treatment==0|| lfitci mal round if treatment==1, title("Effects of the GEHIP project on Prevalence of Malaria")


****REGRESSION ANALYSIS
***Diarrhea****
logistic diarrhea treatment##round, vce(cluster eacode)
logistic diarrhea treatment##round i.age_y i.sex i.singleton i.intmon i.agegrp i.mstatus i.mumedu i.nhiscovered i.wlthind i.occupation i.religion i.ethnicity, vce(cluster eacode)
est store diarrhea

outreg2 [diarrhea] using Table2.doc, sideway dec(3) ci eform

***Fever
logistic mal treatment##round, vce(cluster eacode)
logistic mal treatment##round i.age_y i.sex i.singleton i.intmon i.agegrp i.mstatus i.mumedu i.nhiscovered i.wlthind i.occupation i.religion i.ethnicity, vce(cluster eacode)
est store mal

outreg2 [mal] using Table3.doc, sideway dec(3) ci eform


***Cough***
logistic cough treatment##round, vce(cluster eacode)
logistic cough treatment##round i.age_y i.sex i.singleton i.intmon i.agegrp i.mstatus i.mumedu i.nhiscovered i.wlthind i.occupation i.religion i.ethnicity, vce(cluster eacode)
est store cough

outreg2 [cough] using Table3.doc, sideway dec(3) ci eform
